# Supplementary material for: Running Demands in Sub-Elite Male Rugby Players: Do You Train Like You Play?
Source: Sports (Basel). 2026 Jul 16;14(7):302. doi: 10.3390/sports14070302 (PMC13416986; doi:10.3390/sports14070302)
Supplement: Supplementary file 1 [file sports-14-00302-s001.zip]

Archive with 1 entries (1 files):
- sports-4388640-supplementary.pdf
